# Supplementary material for: Proteomics in Diagnostic Evaluation and Treatment of Breast Cancer: A Scoping Review
Source: J Pers Med. 2025 Apr 27;15(5):177. doi: 10.3390/jpm15050177 (PMC12113354; doi:10.3390/jpm15050177)
Supplement: Supplementary file 1 [file jpm-15-00177-s001.zip]

Archive with 1 entries (1 files):
- jpm-3577502-supplementary.pdf
